# Supplementary material for: Genomic characterization of polyextremotolerant black yeasts isolated from food and food production environments
Source: Front Fungal Biol. 2022 Jul 26;3:928622. doi: 10.3389/ffunb.2022.928622 (PMC10512282; doi:10.3389/ffunb.2022.928622)
Supplement: Supplementary file 1 [file DataSheet_1.csv]

##IBS_Distance_Matrix.AverageTotalSites=22105.0
##IBS_Distance_Matrix.NumAlleles=3
##IBS_Distance_Matrix.TrueIBS=false
##Matrix_Type=IBS_Distance_Matrix
51
FSL-S8-0006	0	0.5737616	0.24424338	0.23985523	0.20943226	0.18409862	0.24388148	0.20931916	0.2933273	0.2440398	0.24241123	0.23913142	0.24150644	0.1456684	0.24232075	0.2440398	0.21377516	0.15985072	0.2436779	0.24410766	0.1427505	0.1635829	0.57613665	0.5641936	0.184076	0.43083012	0.3871296	0.5753449	0.5735354	0.5748926	0.57339966	0.5555304	0.5756616	0.57310563	0.57638544	0.5750509	0.57086635	0.57697356	0.57486993	0.5729021	0.56896627	0.5760009	0.57661164	0.57570684	0.5709794	0.57285684	0.5736033	0.2727211	0.1670889
62816	0.5737616	0	0.5850486	0.57792354	0.5760009	0.585682	0.584076	0.5750509	0.43562543	0.5847546	0.57991403	0.5807736	0.5794164	0.5802081	0.58357835	0.5844379	0.5359195	0.564352	0.58394027	0.5845284	0.56783533	0.56507576	0.04406243	0.0523411	0.5867677	0.38057	0.42313957	0.051798236	0.053042296	0.05494232	0.053833973	0.09380231	0.055078037	0.058154263	0.04863153	0.054444697	0.056389958	0.045306493	0.05360778	0.05767926	0.05188871	0.0549197	0.046573173	0.04795295	0.05989595	0.050124407	0.046482697	0.50622034	0.58142954
EXF-5590	0.24424338	0.5850486	0	0.14831486	0.24700294	0.29579282	0.087830804	0.2467315	0.2752997	0.088034384	0.14962678	0.09972857	0.15084822	0.28717485	0.09604162	0.087898664	0.23573852	0.19662972	0.08780819	0.088305816	0.19943452	0.19466184	0.58740103	0.57536757	0.29642615	0.43879214	0.39174396	0.58577245	0.5866772	0.58692604	0.5847546	0.56736034	0.58715224	0.58473194	0.58760464	0.58608913	0.5822212	0.5884868	0.5869034	0.58470935	0.5793033	0.58740103	0.58706176	0.5869713	0.5832391	0.584076	0.585026	0.27016512	0.29047728
EXF-9937	0.23985523	0.57792354	0.14831486	0	0.1899344	0.2862927	0.1480208	0.18959512	0.2776521	0.14783986	0.14657317	0.108957246	0.14451481	0.27966523	0.10712508	0.14811128	0.22734675	0.19547613	0.1478851	0.1483601	0.1980095	0.19448088	0.5793033	0.56729245	0.2869034	0.4317349	0.38256052	0.57767475	0.5787152	0.5782402	0.5764307	0.55871975	0.5788057	0.57722235	0.57934856	0.5779688	0.5738973	0.5800724	0.5788509	0.5763402	0.5717711	0.5790319	0.5790093	0.5788736	0.574508	0.576114	0.5769509	0.26071024	0.2817236
EXF-9911	0.20943226	0.5760009	0.24700294	0.1899344	0	0.17389731	0.24639222	0.12960869	0.2940511	0.24668626	0.19420946	0.24150644	0.192038	0.17358063	0.24460529	0.24650532	0.20918344	0.23938023	0.24627912	0.24650532	0.24268265	0.2389957	0.5777878	0.5661615	0.17432708	0.43505993	0.38986656	0.5766569	0.57645327	0.57559377	0.5743723	0.55681974	0.57676995	0.57593304	0.57851166	0.5758652	0.57265323	0.57844377	0.5771545	0.574689	0.5714318	0.57697356	0.57790095	0.5777652	0.5729473	0.57441753	0.57561636	0.27206513	0.17439494
EXF-3378	0.18409862	0.585682	0.29579282	0.2862927	0.17389731	0	0.29529518	0.17403303	0.31750736	0.29549876	0.29052252	0.2882832	0.289663	0.07860213	0.29142728	0.29538566	0.20052025	0.28568196	0.29506898	0.29522732	0.28902963	0.28579506	0.5883284	0.57661164	0.002759557	0.44186836	0.40122145	0.5875594	0.58624744	0.5863606	0.58455104	0.567677	0.5870165	0.58577245	0.5890975	0.58683556	0.5833748	0.5893915	0.5874237	0.5856141	0.5816105	0.5883963	0.5880344	0.58776295	0.5834427	0.5845962	0.5866772	0.29007012	0.075684234
EXF-10064	0.24388148	0.584076	0.087830804	0.1480208	0.24639222	0.29529518	0	0.24609816	0.2745985	0.08760461	0.14912915	0.09986428	0.1503506	0.2865641	0.09619995	0.086993895	0.23515041	0.19633567	0.08669984	0.087921284	0.19907261	0.19423208	0.58647364	0.5743497	0.29590592	0.43815878	0.39124632	0.58484507	0.58563673	0.58586293	0.5837367	0.5667044	0.5861117	0.58371407	0.5867451	0.5851165	0.5811581	0.58751416	0.585976	0.5838272	0.5783307	0.5864284	0.58615696	0.5860439	0.5823796	0.5831486	0.5840534	0.26987106	0.28991178
EXF-9540	0.20931916	0.5750509	0.2467315	0.18959512	0.12960869	0.17403303	0.24609816	0	0.29328206	0.24643746	0.19375707	0.24125764	0.19160824	0.17376159	0.24435648	0.2462565	0.20916082	0.23908618	0.24603032	0.24630174	0.24243383	0.23861118	0.57674736	0.56507576	0.17450804	0.43481112	0.38964036	0.5755711	0.57536757	0.574508	0.57355803	0.5559602	0.5757295	0.57498306	0.5775164	0.5750509	0.57156754	0.5774938	0.576114	0.57369375	0.57034606	0.5759783	0.5768831	0.5768152	0.57186157	0.5733771	0.57462114	0.2718842	0.17486994
EXF-9539	0.2933273	0.43562543	0.2752997	0.2776521	0.2940511	0.31750736	0.2745985	0.29328206	0	0.27498305	0.27326396	0.27672473	0.27337706	0.31031442	0.27959737	0.2748247	0.27812713	0.27244967	0.27439493	0.27462113	0.27477947	0.2720199	0.43682426	0.42298123	0.31823117	0.38706174	0.3600769	0.43553495	0.4350147	0.4340647	0.43331826	0.43064916	0.43567067	0.43331826	0.43648496	0.43447185	0.43363494	0.43833974	0.4344266	0.43600994	0.42983487	0.43551233	0.4375707	0.4368921	0.43426827	0.43318254	0.43580636	0.29744402	0.31402397
EXF-9516	0.2440398	0.5847546	0.088034384	0.14783986	0.24668626	0.29549876	0.08760461	0.24643746	0.27498305	0	0.14985298	0.0992988	0.1510518	0.2868808	0.095611855	0.08764985	0.23544447	0.19662972	0.08758199	0.088011764	0.1994119	0.19463922	0.5870165	0.5748926	0.29606423	0.43861118	0.39149514	0.58538795	0.5862022	0.5864963	0.5842796	0.567202	0.5866772	0.58439267	0.58717483	0.5856593	0.581701	0.5881022	0.5865641	0.58423436	0.5789188	0.5870165	0.5866772	0.586632	0.5827641	0.5836915	0.5846867	0.26984844	0.29002488
EXF-9484	0.24241123	0.57991403	0.14962678	0.14657317	0.19420946	0.29052252	0.14912915	0.19375707	0.27326396	0.14985298	0	0.18853201	0.08841891	0.28280932	0.19206062	0.14915177	0.22734675	0.19760235	0.14912915	0.14888035	0.20031667	0.19540828	0.58226645	0.57032347	0.2909975	0.43444923	0.38936892	0.58059263	0.5808641	0.5806152	0.57889616	0.5608912	0.58097714	0.57962	0.58233434	0.5807057	0.57699615	0.5834653	0.5815426	0.5789414	0.5746664	0.58145213	0.58204025	0.5817462	0.5771545	0.5783533	0.5795521	0.26365075	0.28439268
EEXF-3371	0.23913142	0.5807736	0.09972857	0.108957246	0.24150644	0.2882832	0.09986428	0.24125764	0.27672473	0.0992988	0.18853201	0	0.18749152	0.2814069	0.021985976	0.09986428	0.23236825	0.192513	0.09972857	0.100475006	0.19459398	0.19104275	0.58152	0.56980324	0.28896177	0.43295634	0.38344267	0.5797557	0.5816105	0.58127123	0.5797331	0.5617281	0.5819272	0.5795069	0.5814748	0.5810676	0.5759783	0.58204025	0.5811581	0.57919025	0.5738747	0.5817236	0.58127123	0.58104503	0.57690567	0.5789188	0.5795069	0.26446506	0.28403077
EXF-9298	0.24150644	0.5794164	0.15084822	0.14451481	0.192038	0.289663	0.1503506	0.19160824	0.27337706	0.1510518	0.08841891	0.18749152	0	0.28170097	0.19102013	0.15037322	0.22687174	0.19735354	0.1503506	0.1501244	0.19975118	0.19529518	0.5817688	0.56987107	0.29018322	0.43377063	0.38859987	0.5800045	0.58050215	0.5800724	0.5783985	0.5603031	0.5807057	0.57934856	0.58179146	0.5800724	0.5766342	0.58296764	0.5811355	0.5783985	0.5742366	0.5809998	0.58158785	0.5812486	0.5767021	0.5779462	0.57928073	0.2627686	0.28330696
EXF-9272	0.1456684	0.5802081	0.28717485	0.27966523	0.17358063	0.07860213	0.2865641	0.17376159	0.31031442	0.2868808	0.28280932	0.2814069	0.28170097	0	0.2844153	0.28674507	0.19561185	0.27878308	0.28638318	0.28683555	0.28308076	0.27855688	0.58317125	0.570708	0.078308076	0.4367564	0.39647138	0.5825831	0.5807962	0.58120334	0.5800724	0.5626781	0.58210814	0.58025336	0.58364624	0.581226	0.5774033	0.5836915	0.5814974	0.5800045	0.5766342	0.58274144	0.5832165	0.58274144	0.5779914	0.58002716	0.5811581	0.28464147	0.04994345
EXF-9262	0.24232075	0.58357835	0.09604162	0.10712508	0.24460529	0.29142728	0.09619995	0.24435648	0.27959737	0.095611855	0.19206062	0.021985976	0.19102013	0.2844153	0	0.09633567	0.2350147	0.19534042	0.09604162	0.096810676	0.19794165	0.19380231	0.58509386	0.5730378	0.29212847	0.43567067	0.38672248	0.5834653	0.585026	0.58516175	0.5829903	0.5651889	0.58507127	0.5827641	0.58529747	0.58432484	0.5798688	0.5861117	0.58464146	0.58240217	0.5771093	0.58516175	0.58455104	0.5846641	0.58059263	0.58226645	0.58249265	0.2670889	0.28787604
EXF-8986	0.2440398	0.5844379	0.087898664	0.14811128	0.24650532	0.29538566	0.086993895	0.2462565	0.2748247	0.08764985	0.14915177	0.09986428	0.15037322	0.28674507	0.09633567	0	0.23517303	0.19649401	0.08703913	0.087921284	0.19920832	0.1943678	0.58683556	0.57475686	0.29595113	0.43856594	0.39160824	0.585207	0.58602124	0.58622485	0.58409864	0.567021	0.58645105	0.5842117	0.58708435	0.5854332	0.5816105	0.58792126	0.58638316	0.5841891	0.57873785	0.5867903	0.5864963	0.5864058	0.58271885	0.5835105	0.58446056	0.26996154	0.29000226
EXF-3233	0.21377516	0.5359195	0.23573852	0.22734675	0.20918344	0.20052025	0.23515041	0.20916082	0.27812713	0.23544447	0.22734675	0.23236825	0.22687174	0.19561185	0.2350147	0.23517303	0	0.22569555	0.23492423	0.23530875	0.23006107	0.22537887	0.5391088	0.5264646	0.20095001	0.39945713	0.36057454	0.53779685	0.53533137	0.53632665	0.5360552	0.52067405	0.53754807	0.5365528	0.5387695	0.5362135	0.53234565	0.5403529	0.537435	0.53420043	0.53239083	0.53732187	0.5381588	0.53763855	0.5336123	0.53555757	0.5364171	0.24066953	0.19762497
EXF-11403	0.15985072	0.564352	0.19662972	0.19547613	0.23938023	0.28568196	0.19633567	0.23908618	0.27244967	0.19662972	0.19760235	0.192513	0.19735354	0.27878308	0.19534042	0.19649401	0.22569555	0	0.19617733	0.19665234	0.040194526	0.038498078	0.5656413	0.5541054	0.28638318	0.42418006	0.3760009	0.5645103	0.56315315	0.56514364	0.563221	0.54727435	0.5654603	0.5629722	0.56550556	0.5655508	0.56073284	0.5667044	0.56460077	0.56263286	0.5584483	0.5653246	0.5663198	0.56507576	0.56046146	0.5627686	0.56337935	0.25729474	0.28057
EXF-9877	0.2436779	0.58394027	0.08780819	0.1478851	0.24627912	0.29506898	0.08669984	0.24603032	0.27439493	0.08758199	0.14912915	0.09972857	0.1503506	0.28638318	0.09604162	0.08703913	0.23492423	0.19617733	0	0.08778557	0.19889165	0.19405112	0.5863379	0.5742592	0.29563448	0.4380683	0.39124632	0.58470935	0.58552366	0.58577245	0.58364624	0.5664782	0.58599865	0.58371407	0.58654153	0.5849808	0.58111286	0.5874237	0.5858855	0.5836915	0.57828546	0.5862927	0.58599865	0.5859082	0.5822212	0.5830129	0.5839629	0.26982585	0.28973082
EXF-8258	0.24410766	0.5845284	0.088305816	0.1483601	0.24650532	0.29522732	0.087921284	0.24630174	0.27462113	0.088011764	0.14888035	0.100475006	0.1501244	0.28683555	0.096810676	0.087921284	0.23530875	0.19665234	0.08778557	0	0.19950238	0.1947297	0.5869713	0.57475686	0.29581544	0.43881476	0.3919023	0.5853427	0.5861117	0.5863606	0.58423436	0.5669758	0.586632	0.5843022	0.5871296	0.5856141	0.5817462	0.5881022	0.5865189	0.58423436	0.5788736	0.5868808	0.5866772	0.58654153	0.5827867	0.583601	0.58455104	0.2701425	0.28997964
EXF-7932	0.1427505	0.56783533	0.19943452	0.1980095	0.24268265	0.28902963	0.19907261	0.24243383	0.27477947	0.1994119	0.20031667	0.19459398	0.19975118	0.28308076	0.19794165	0.19920832	0.23006107	0.040194526	0.19889165	0.19950238	0	0.047839854	0.5693056	0.55788285	0.28968558	0.42574078	0.37871522	0.5684008	0.5668627	0.5691472	0.567202	0.54969466	0.56957704	0.5663877	0.56948656	0.5689437	0.56466866	0.5705949	0.56844604	0.5660258	0.561615	0.5695544	0.5701425	0.5688306	0.5641936	0.56607103	0.5665687	0.26080072	0.28529745
EXF-926	0.1635829	0.56507576	0.19466184	0.19448088	0.2389957	0.28579506	0.19423208	0.23861118	0.2720199	0.19463922	0.19540828	0.19104275	0.19529518	0.27855688	0.19380231	0.1943678	0.22537887	0.038498078	0.19405112	0.1947297	0.047839854	0	0.56613886	0.5544221	0.28624746	0.4222574	0.37534493	0.56469125	0.5634472	0.56491745	0.5634246	0.5470029	0.56552815	0.56304	0.5655508	0.56514364	0.56109476	0.56706625	0.5645103	0.562565	0.558765	0.5659353	0.5664782	0.5654603	0.560371	0.56331146	0.5637412	0.25754353	0.28084144
F6_1S_B_1B	0.57613665	0.04406243	0.58740103	0.5793033	0.5777878	0.5883284	0.58647364	0.57674736	0.43682426	0.5870165	0.58226645	0.58152	0.5817688	0.58317125	0.58509386	0.58683556	0.5391088	0.5656413	0.5863379	0.5869713	0.5693056	0.56613886	0	0.053856593	0.58950466	0.3835784	0.42748246	0.047862474	0.053947072	0.05430898	0.0536304	0.096923776	0.051549423	0.05553042	0.043632664	0.05401493	0.055078037	0.03673377	0.052114908	0.05860665	0.04544221	0.051820856	0.034788508	0.034200408	0.058764987	0.04768152	0.04935535	0.5086858	0.5834427
EXF-150	0.5641936	0.0523411	0.57536757	0.56729245	0.5661615	0.57661164	0.5743497	0.56507576	0.42298123	0.5748926	0.57032347	0.56980324	0.56987107	0.570708	0.5730378	0.57475686	0.5264646	0.5541054	0.5742592	0.57475686	0.55788285	0.5544221	0.053856593	0	0.57783306	0.37615925	0.41852522	0.049830355	0.05068989	0.050757747	0.049852975	0.09201538	0.050802987	0.050802987	0.0516399	0.051798236	0.052612532	0.054783985	0.0496494	0.05767926	0.05598281	0.049830355	0.052748248	0.051391087	0.057362586	0.04691246	0.04969464	0.49866545	0.5715449
CBS-110374	0.184076	0.5867677	0.29642615	0.2869034	0.17432708	0.002759557	0.29590592	0.17450804	0.31823117	0.29606423	0.2909975	0.28896177	0.29018322	0.078308076	0.29212847	0.29595113	0.20095001	0.28638318	0.29563448	0.29581544	0.28968558	0.28624746	0.58950466	0.57783306	0	0.44211715	0.40162858	0.58869034	0.5873332	0.58740103	0.58563673	0.5686044	0.58823794	0.58685815	0.59036416	0.58792126	0.5845058	0.59065825	0.5886451	0.5868129	0.5828093	0.58952725	0.5892558	0.5888939	0.58461887	0.5857272	0.58776295	0.2901606	0.074688986
EXF-2481	0.43083012	0.38057	0.43879214	0.4317349	0.43505993	0.44186836	0.43815878	0.43481112	0.38706174	0.43861118	0.43444923	0.43295634	0.43377063	0.4367564	0.43567067	0.43856594	0.39945713	0.42418006	0.4380683	0.43881476	0.42574078	0.4222574	0.3835784	0.37615925	0.44211715	0	0.32074192	0.3793712	0.38023072	0.38038906	0.37971047	0.36831033	0.3786926	0.3799819	0.37955213	0.3804343	0.37771997	0.3821986	0.38045692	0.38029858	0.380095	0.38097715	0.38251528	0.3829224	0.38072833	0.3790319	0.37876046	0.3667496	0.43831712
CBS-147.97	0.3871296	0.42313957	0.39174396	0.38256052	0.38986656	0.40122145	0.39124632	0.38964036	0.3600769	0.39149514	0.38936892	0.38344267	0.38859987	0.39647138	0.38672248	0.39160824	0.36057454	0.3760009	0.39124632	0.3919023	0.37871522	0.37534493	0.42748246	0.41852522	0.40162858	0.32074192	0	0.42454195	0.42490387	0.42571816	0.4262158	0.4086632	0.42612532	0.42393124	0.4236598	0.42583126	0.42035738	0.42589912	0.42558244	0.42289075	0.42191812	0.42427054	0.42743725	0.4266003	0.42207646	0.4231848	0.4232753	0.31943	0.3975345
EXF-8128	0.5753449	0.051798236	0.58577245	0.57767475	0.5766569	0.5875594	0.58484507	0.5755711	0.43553495	0.58538795	0.58059263	0.5797557	0.5800045	0.5825831	0.5834653	0.585207	0.53779685	0.5645103	0.58470935	0.5853427	0.5684008	0.56469125	0.047862474	0.049830355	0.58869034	0.3793712	0.42454195	0	0.049151774	0.051097035	0.046573173	0.092874914	0.047545806	0.052499436	0.043225516	0.049604163	0.05403755	0.04869939	0.049581543	0.057113774	0.052408956	0.047545806	0.05301968	0.04799819	0.058719747	0.04501244	0.048179146	0.507962	0.58271885
EXF-6298	0.5735354	0.053042296	0.5866772	0.5787152	0.57645327	0.58624744	0.58563673	0.57536757	0.4350147	0.5862022	0.5808641	0.5816105	0.58050215	0.5807962	0.585026	0.58602124	0.53533137	0.56315315	0.58552366	0.5861117	0.5668627	0.5634472	0.053947072	0.05068989	0.5873332	0.38023072	0.42490387	0.049151774	0	0.042162407	0.039176658	0.09389278	0.039267134	0.045510065	0.0510518	0.041823115	0.052160144	0.05132323	0.044152908	0.056525674	0.05428636	0.039900474	0.053833973	0.05338159	0.0576114	0.04607555	0.05132323	0.5076227	0.58165574
EXF-8126	0.5748926	0.05494232	0.58692604	0.5782402	0.57559377	0.5863606	0.58586293	0.574508	0.4340647	0.5864963	0.5806152	0.58127123	0.5800724	0.58120334	0.58516175	0.58622485	0.53632665	0.56514364	0.58577245	0.5863606	0.5691472	0.56491745	0.05430898	0.050757747	0.58740103	0.38038906	0.42571816	0.051097035	0.042162407	0	0.030875368	0.09334992	0.036620673	0.046595793	0.050916083	0.036236145	0.051526804	0.051572043	0.0469577	0.05627686	0.05489708	0.037796877	0.0549197	0.054783985	0.057453066	0.046460077	0.050124407	0.50685364	0.5816105
EXF-8127	0.57339966	0.053833973	0.5847546	0.5764307	0.5743723	0.58455104	0.5837367	0.57355803	0.43331826	0.5842796	0.57889616	0.5797331	0.5783985	0.5800724	0.5829903	0.58409864	0.5360552	0.563221	0.58364624	0.58423436	0.567202	0.5634246	0.0536304	0.049852975	0.58563673	0.37971047	0.4262158	0.046573173	0.039176658	0.030875368	0	0.091970146	0.03546709	0.046392217	0.050463695	0.0338385	0.05193395	0.05003393	0.04537435	0.05596019	0.054580413	0.039131418	0.05338159	0.05297444	0.056163765	0.048088666	0.0483601	0.50721556	0.58043426
EXF-6604	0.5555304	0.09380231	0.56736034	0.55871975	0.55681974	0.567677	0.5667044	0.5559602	0.43064916	0.567202	0.5608912	0.5617281	0.5603031	0.5626781	0.5651889	0.567021	0.52067405	0.54727435	0.5664782	0.5669758	0.54969466	0.5470029	0.096923776	0.09201538	0.5686044	0.36831033	0.4086632	0.092874914	0.09389278	0.09334992	0.091970146	0	0.09475232	0.094299935	0.09380231	0.09384754	0.08943678	0.09703687	0.095408276	0.09038679	0.09518208	0.09172133	0.095634475	0.095408276	0.091562994	0.09083918	0.09239991	0.4886225	0.56272334
EXF-11323	0.5756616	0.055078037	0.58715224	0.5788057	0.57676995	0.5870165	0.5861117	0.5757295	0.43567067	0.5866772	0.58097714	0.5819272	0.5807057	0.58210814	0.58507127	0.58645105	0.53754807	0.5654603	0.58599865	0.586632	0.56957704	0.56552815	0.051549423	0.050802987	0.58823794	0.3786926	0.42612532	0.047545806	0.039267134	0.036620673	0.03546709	0.09475232	0	0.048835106	0.050214883	0.036326624	0.051752996	0.052205384	0.048495814	0.056910202	0.056887582	0.037367113	0.052589912	0.050825603	0.05596019	0.043926712	0.048518434	0.50789416	0.5828319
EXF-10659	0.57310563	0.058154263	0.58473194	0.57722235	0.57593304	0.58577245	0.58371407	0.57498306	0.43331826	0.58439267	0.57962	0.5795069	0.57934856	0.58025336	0.5827641	0.5842117	0.5365528	0.5629722	0.58371407	0.5843022	0.5663877	0.56304	0.05553042	0.050802987	0.58685815	0.3799819	0.42393124	0.052499436	0.045510065	0.046595793	0.046392217	0.094299935	0.048835106	0	0.049875595	0.047794618	0.052114908	0.05333635	0.03510518	0.056525674	0.05629948	0.04333861	0.053178012	0.053517304	0.056322098	0.04973988	0.05123275	0.5068084	0.5807057
EXF-10796	0.57638544	0.04863153	0.58760464	0.57934856	0.57851166	0.5890975	0.5867451	0.5775164	0.43648496	0.58717483	0.58233434	0.5814748	0.58179146	0.58364624	0.58529747	0.58708435	0.5387695	0.56550556	0.58654153	0.5871296	0.56948656	0.5655508	0.043632664	0.0516399	0.59036416	0.37955213	0.4236598	0.043225516	0.0510518	0.050916083	0.050463695	0.09380231	0.050214883	0.049875595	0	0.050712507	0.053245872	0.046821985	0.04797557	0.05525899	0.052680388	0.04935535	0.04336123	0.044266004	0.056118526	0.04736485	0.04795295	0.5083013	0.5841439
EXF-11318	0.5750509	0.054444697	0.58608913	0.5779688	0.5758652	0.58683556	0.5851165	0.5750509	0.43447185	0.5856593	0.5807057	0.5810676	0.5800724	0.581226	0.58432484	0.5854332	0.5362135	0.5655508	0.5849808	0.5856141	0.5689437	0.56514364	0.05401493	0.051798236	0.58792126	0.3804343	0.42583126	0.049604163	0.041823115	0.036236145	0.0338385	0.09384754	0.036326624	0.047794618	0.050712507	0	0.052635152	0.05403755	0.04797557	0.059307847	0.055168513	0.04064691	0.05299706	0.05399231	0.059805475	0.046799365	0.051798236	0.5075096	0.58213073
EXF-3403	0.57086635	0.056389958	0.5822212	0.5738973	0.57265323	0.5833748	0.5811581	0.57156754	0.43363494	0.581701	0.57699615	0.5759783	0.5766342	0.5774033	0.5798688	0.5816105	0.53234565	0.56073284	0.58111286	0.5817462	0.56466866	0.56109476	0.055078037	0.052612532	0.5845058	0.37771997	0.42035738	0.05403755	0.052160144	0.051526804	0.05193395	0.08943678	0.051752996	0.052114908	0.053245872	0.052635152	0	0.05331373	0.048156526	0.050441075	0.056322098	0.050260123	0.055711377	0.05227324	0.04869939	0.052906584	0.053449444	0.504275	0.5783985
EXF-674	0.57697356	0.045306493	0.5884868	0.5800724	0.57844377	0.5893915	0.58751416	0.5774938	0.43833974	0.5881022	0.5834653	0.58204025	0.58296764	0.5836915	0.5861117	0.58792126	0.5403529	0.5667044	0.5874237	0.5881022	0.5705949	0.56706625	0.03673377	0.054783985	0.59065825	0.3821986	0.42589912	0.04869939	0.05132323	0.051572043	0.05003393	0.09703687	0.052205384	0.05333635	0.046821985	0.05403755	0.05331373	0	0.049400587	0.05923999	0.042162407	0.050554175	0.045170777	0.044107668	0.059059035	0.047749378	0.044605292	0.5091608	0.58400816
EXF-3358	0.57486993	0.05360778	0.5869034	0.5788509	0.5771545	0.5874237	0.585976	0.576114	0.4344266	0.5865641	0.5815426	0.5811581	0.5811355	0.5814974	0.58464146	0.58638316	0.537435	0.56460077	0.5858855	0.5865189	0.56844604	0.5645103	0.052114908	0.0496494	0.5886451	0.38045692	0.42558244	0.049581543	0.044152908	0.0469577	0.04537435	0.095408276	0.048495814	0.03510518	0.04797557	0.04797557	0.048156526	0.049400587	0	0.055078037	0.05358516	0.041596923	0.052024428	0.052069668	0.05401493	0.048088666	0.049491066	0.50705725	0.5816331
EXF-2618	0.5729021	0.05767926	0.58470935	0.5763402	0.574689	0.5856141	0.5838272	0.57369375	0.43600994	0.58423436	0.5789414	0.57919025	0.5783985	0.5800045	0.58240217	0.5841891	0.53420043	0.56263286	0.5836915	0.58423436	0.5660258	0.562565	0.05860665	0.05767926	0.5868129	0.38029858	0.42289075	0.057113774	0.056525674	0.05627686	0.05596019	0.09038679	0.056910202	0.056525674	0.05525899	0.059307847	0.050441075	0.05923999	0.055078037	0	0.060190003	0.056887582	0.05731735	0.058176883	0.019656187	0.05600543	0.054580413	0.5047953	0.5800724
EXF-3380	0.56896627	0.05188871	0.5793033	0.5717711	0.5714318	0.5816105	0.5783307	0.57034606	0.42983487	0.5789188	0.5746664	0.5738747	0.5742366	0.5766342	0.5771093	0.57873785	0.53239083	0.5584483	0.57828546	0.5788736	0.561615	0.558765	0.04544221	0.05598281	0.5828093	0.380095	0.42191812	0.052408956	0.05428636	0.05489708	0.054580413	0.09518208	0.056887582	0.05629948	0.052680388	0.055168513	0.056322098	0.042162407	0.05358516	0.060190003	0	0.05498756	0.050079167	0.05238634	0.060348336	0.05231848	0.04998869	0.5028953	0.5773354
EXF-3374	0.5760009	0.0549197	0.58740103	0.5790319	0.57697356	0.5883963	0.5864284	0.5759783	0.43551233	0.5870165	0.58145213	0.5817236	0.5809998	0.58274144	0.58516175	0.5867903	0.53732187	0.5653246	0.5862927	0.5868808	0.5695544	0.5659353	0.051820856	0.049830355	0.58952725	0.38097715	0.42427054	0.047545806	0.039900474	0.037796877	0.039131418	0.09172133	0.037367113	0.04333861	0.04935535	0.04064691	0.050260123	0.050554175	0.041596923	0.056887582	0.05498756	0	0.052001808	0.050531555	0.05627686	0.047048178	0.050124407	0.5073513	0.5832843
EXF-9399	0.57661164	0.046573173	0.58706176	0.5790093	0.57790095	0.5880344	0.58615696	0.5768831	0.4375707	0.5866772	0.58204025	0.58127123	0.58158785	0.5832165	0.58455104	0.5864963	0.5381588	0.5663198	0.58599865	0.5866772	0.5701425	0.5664782	0.034788508	0.052748248	0.5892558	0.38251528	0.42743725	0.05301968	0.053833973	0.0549197	0.05338159	0.095634475	0.052589912	0.053178012	0.04336123	0.05299706	0.055711377	0.045170777	0.052024428	0.05731735	0.050079167	0.052001808	0	0.036575437	0.05532685	0.049875595	0.048495814	0.50836915	0.5838272
EXF-3844	0.57570684	0.04795295	0.5869713	0.5788736	0.5777652	0.58776295	0.5860439	0.5768152	0.4368921	0.586632	0.5817462	0.58104503	0.5812486	0.58274144	0.5846641	0.5864058	0.53763855	0.56507576	0.5859082	0.58654153	0.5688306	0.5654603	0.034200408	0.051391087	0.5888939	0.3829224	0.4266003	0.04799819	0.05338159	0.054783985	0.05297444	0.095408276	0.050825603	0.053517304	0.044266004	0.05399231	0.05227324	0.044107668	0.052069668	0.058176883	0.05238634	0.050531555	0.036575437	0	0.05856141	0.04802081	0.047274373	0.5083013	0.5828319
EXF-5628	0.5709794	0.05989595	0.5832391	0.574508	0.5729473	0.5834427	0.5823796	0.57186157	0.43426827	0.5827641	0.5771545	0.57690567	0.5767021	0.5779914	0.58059263	0.58271885	0.5336123	0.56046146	0.5822212	0.5827867	0.5641936	0.560371	0.058764987	0.057362586	0.58461887	0.38072833	0.42207646	0.058719747	0.0576114	0.057453066	0.056163765	0.091562994	0.05596019	0.056322098	0.056118526	0.059805475	0.04869939	0.059059035	0.05401493	0.019656187	0.060348336	0.05627686	0.05532685	0.05856141	0	0.05733997	0.05528161	0.50355124	0.578489
EXF-11991	0.57285684	0.050124407	0.584076	0.576114	0.57441753	0.5845962	0.5831486	0.5733771	0.43318254	0.5836915	0.5783533	0.5789188	0.5779462	0.58002716	0.58226645	0.5835105	0.53555757	0.5627686	0.5830129	0.583601	0.56607103	0.56331146	0.04768152	0.04691246	0.5857272	0.3790319	0.4231848	0.04501244	0.04607555	0.046460077	0.048088666	0.09083918	0.043926712	0.04973988	0.04736485	0.046799365	0.052906584	0.047749378	0.048088666	0.05600543	0.05231848	0.047048178	0.049875595	0.04802081	0.05733997	0	0.044560052	0.5051798	0.5802986
EXF-11825	0.5736033	0.046482697	0.585026	0.5769509	0.57561636	0.5866772	0.5840534	0.57462114	0.43580636	0.5846867	0.5795521	0.5795069	0.57928073	0.5811581	0.58249265	0.58446056	0.5364171	0.56337935	0.5839629	0.58455104	0.5665687	0.5637412	0.04935535	0.04969464	0.58776295	0.37876046	0.4232753	0.048179146	0.05132323	0.050124407	0.0483601	0.09239991	0.048518434	0.05123275	0.04795295	0.051798236	0.053449444	0.044605292	0.049491066	0.054580413	0.04998869	0.050124407	0.048495814	0.047274373	0.05528161	0.044560052	0	0.5060846	0.58152
Y-12974	0.2727211	0.50622034	0.27016512	0.26071024	0.27206513	0.29007012	0.26987106	0.2718842	0.29744402	0.26984844	0.26365075	0.26446506	0.2627686	0.28464147	0.2670889	0.26996154	0.24066953	0.25729474	0.26982585	0.2701425	0.26080072	0.25754353	0.5086858	0.49866545	0.2901606	0.3667496	0.31943	0.507962	0.5076227	0.50685364	0.50721556	0.4886225	0.50789416	0.5068084	0.5083013	0.5075096	0.504275	0.5091608	0.50705725	0.5047953	0.5028953	0.5073513	0.50836915	0.5083013	0.50355124	0.5051798	0.5060846	0	0.2864058
Y-9624	0.1670889	0.58142954	0.29047728	0.2817236	0.17439494	0.075684234	0.28991178	0.17486994	0.31402397	0.29002488	0.28439268	0.28403077	0.28330696	0.04994345	0.28787604	0.29000226	0.19762497	0.28057	0.28973082	0.28997964	0.28529745	0.28084144	0.5834427	0.5715449	0.074688986	0.43831712	0.3975345	0.58271885	0.58165574	0.5816105	0.58043426	0.56272334	0.5828319	0.5807057	0.5841439	0.58213073	0.5783985	0.58400816	0.5816331	0.5800724	0.5773354	0.5832843	0.5838272	0.5828319	0.578489	0.5802986	0.58152	0.2864058	0
YB-395	0.20981678	0.57959735	0.19518209	0.19529518	0.19199276	0.17876045	0.19502375	0.19190228	0.29486543	0.19477494	0.2388826	0.15566614	0.23786473	0.17744854	0.1548066	0.19511423	0.21553947	0.2379326	0.19491066	0.19522732	0.2415743	0.23718616	0.58111286	0.569758	0.17860213	0.4370278	0.39224157	0.57989144	0.58025336	0.5804569	0.5786474	0.5617507	0.58111286	0.5796426	0.581995	0.58011764	0.57615924	0.5820629	0.5807962	0.57919025	0.5745759	0.5809998	0.58140695	0.58095455	0.57713187	0.5784212	0.57934856	0.27710927	0.17887355
[truncated: 1 more columns]
