# Supplementary material for: Genomic characterization of polyextremotolerant black yeasts isolated from food and food production environments
Source: Front Fungal Biol. 2022 Jul 26;3:928622. doi: 10.3389/ffunb.2022.928622 (PMC10512282; doi:10.3389/ffunb.2022.928622)
Supplement: Supplementary file 2 [file DataSheet_2.csv]

##IBS_Distance_Matrix.AverageTotalSites=1332.0
##IBS_Distance_Matrix.NumAlleles=3
##IBS_Distance_Matrix.TrueIBS=false
##Matrix_Type=IBS_Distance_Matrix
7
FSL-E2-0572	0	0.4451952	0.44894895	0.4448198	0.2240991	0.4864865	0.2195946
J33	0.4451952	0	0.013138138	0.4801051	0.34984985	0.48873875	0.44144145
ATCC48519	0.44894895	0.013138138	0	0.48385885	0.3554805	0.49174175	0.4466967
JF 06-1F	0.4448198	0.4801051	0.48385885	0	0.3472222	0.4861111	0.43993995
CBS 525.76	0.2240991	0.34984985	0.3554805	0.3472222	0	0.40015015	0.23085585
CCFEE-6314	0.4864865	0.48873875	0.49174175	0.4861111	0.40015015	0	0.49286786
YB-734	0.2195946	0.44144145	0.4466967	0.43993995	0.23085585	0.49286786	0
