# Supplementary material for: Genomic characterization of polyextremotolerant black yeasts isolated from food and food production environments
Source: Front Fungal Biol. 2022 Jul 26;3:928622. doi: 10.3389/ffunb.2022.928622 (PMC10512282; doi:10.3389/ffunb.2022.928622)
Supplement: Supplementary file 3 [file DataSheet_3.csv]

##IBS_Distance_Matrix.AverageTotalSites=15474.0
##IBS_Distance_Matrix.NumAlleles=3
##IBS_Distance_Matrix.TrueIBS=false
##Matrix_Type=IBS_Distance_Matrix
8
FSL-S8-0006	0	0.5658524	0.26993668	0.16686054	0.091766834	0.11335143	0.54391235
FSL-E2-0572	0.5658524	0	0.48833528	0.56468916	0.56388134	0.5678881	0.39023525
62816	0.26993668	0.48833528	0	0.2665762	0.27349102	0.27455732	0.48416698
Y-12974	0.16686054	0.56468916	0.2665762	0	0.16973633	0.17128733	0.5487915
Y-9624	0.091766834	0.56388134	0.27349102	0.16973633	0	0.098843224	0.5407134
YB-395	0.11335143	0.5678881	0.27455732	0.17128733	0.098843224	0	0.5477252
YB-734	0.54391235	0.39023525	0.48416698	0.5487915	0.5407134	0.5477252	0
